# Supplementary material for: Effect of Fe on Co-Based SiO2Al2O3 Mixed Support Catalyst for Fischer–Tropsch Synthesis in 3D-Printed SS Microchannel Microreactor
Source: Molecules. 2025 Aug 25;30(17):3486. doi: 10.3390/molecules30173486 (PMC12430590; doi:10.3390/molecules30173486)
Supplement: Supplementary file 1 [file molecules-30-03486-s001.zip]

Archive with 1 entries (1 files):
- molecules-3761776-supplementary.pdf
